# Supplementary material for: Quantum crystallographic charge density of urea
Source: IUCrJ. 2016 Jun 8;3(Pt 4):237–46. doi: 10.1107/S2052252516006242 (PMC4937779; doi:10.1107/S2052252516006242)
Supplement: Supplementary file 1 [file m-03-00237-sup1.gz]

Archive with 8 entries (7 files):
- urea_quantum
- urea_quantum/00README
- urea_quantum/2fofc.map
- urea_quantum/CHGCAR_sum.map
- urea_quantum/fc.map
- urea_quantum/fo.map
- urea_quantum/fofc.map
- urea_quantum/quantum_minus_multi.map
