# Supplementary material for: Quantum crystallographic charge density of urea
Source: IUCrJ. 2016 Jun 8;3(Pt 4):237–46. doi: 10.1107/S2052252516006242 (PMC4937779; doi:10.1107/S2052252516006242)
Supplement: Supplementary file 1 [file m-03-00237-sup1.gz › urea_quantum/00README]

Quantum crystallographic urea charge density maps in .ccp4 format
Supplementary information for M. E. Wall. Quantum crystallographic charge density of urea. IUCrJ (2016) In press

fc.map = Fourier reconstructed calculated mean refined unit cell charge density
fo.map = Fourier reconstructed observed mean refined unit cell charge density, using experimental amplitudes with calculated phases
fofc.map = fo - fc
2fofc.map = 2*fo - fc
CHGCAR_sum.map = VASP static charge density for input model (before refinement, does not include effect of temperature factors)
quantum_minus_multi.map = difference between VASP static charge density and MoPro multipole density
